# Supplementary material for: Cysteine Enrichment Mediates Co-Option of Uricase in Reptilian Skin and Transition to Uricotelism
Source: Mol Biol Evol. 2023 Sep 11;40(9):msad200. doi: 10.1093/molbev/msad200 (PMC10517255; doi:10.1093/molbev/msad200)
Supplement: msad200_Supplementary_Data [file msad200_supplementary_data.zip]

Archive with 3 entries (3 files):
- Uox_SI_REVISION.pdf
- S1 File.xlsx
- Supporting information.docx
